# Supplementary material for: Complex trans-ridge normal faults controlling large earthquakes
Source: Sci Rep. 2022 Jun 23;12:10676. doi: 10.1038/s41598-022-14406-4 (PMC9226052; doi:10.1038/s41598-022-14406-4)
Supplement: Supplementary file 2 — Supplementary Information 2. [file 41598_2022_14406_MOESM2_ESM.zip]

Archive with 1 entries (1 files):
- Bello_et_al_Scientific_Reports_SUPPLEMENTARY DATA 2 - STRUCTURAL DATASET/Bello_et_al_Supp_Data_2.txt
