# Supplementary material for: Complex trans-ridge normal faults controlling large earthquakes
Source: Sci Rep. 2022 Jun 23;12:10676. doi: 10.1038/s41598-022-14406-4 (PMC9226052; doi:10.1038/s41598-022-14406-4)
Supplement: Supplementary file 2 — Supplementary Information 2. [file 41598_2022_14406_MOESM2_ESM.zip › Bello_et_al_Scientific_Reports_SUPPLEMENTARY DATA 2 - STRUCTURAL DATASET/Bello_et_al_Supp_Data_2.txt]

Type	Locality	lon	Lat	Altitude	Dip	Dip_Dir	Strike	Lineation_type	Trend	Plunge	OQR
Normal_fault	Salvitelle	15.444455	40.593726	510.6	73	10	280	NaN	NaN	NaN	1
Normal_fault	Salvitelle	15.445124	40.593545	508.0	53	40	310	NaN	NaN	NaN	2
Normal_fault	Auletta	15.420016	40.592920	462.0	64	192	102	NaN	NaN	NaN	1
Normal_fault	Auletta	15.419941	40.592856	464.1	64	181	91	Slickenline	150	54	1
Normal_fault	Auletta	15.420559	40.592573	453.3	71	173	83	Slickenline	200	69	1
Normal_fault	Auletta	15.420295	40.592544	440.8	47	181	91	Slickenline	168	47	1
Normal_fault	Auletta	15.420638	40.592544	448.6	55	176	86	Slickenline	190	55	1
Normal_fault	Salvitelle	15.456510	40.587484	586.5	49	12	282	Slickenline	2	49	1
Normal_fault	Salvitelle	15.460853	40.586429	609.4	69	192	102	NaN	NaN	NaN	3
Normal_fault	Caggiano	15.447595	40.585254	876.7	47	1	271	Slickenline	347	46	1
Normal_fault	Caggiano	15.447659	40.585215	875.7	45	14	284	Slickenline	3	45	1
Normal_fault	Caggiano	15.447594	40.585204	877.5	51	18	288	Slickenline	29	50	1
Normal_fault	Caggiano	15.447685	40.585203	877.6	48	20	290	NaN	NaN	NaN	1
Normal_fault	Caggiano	15.447609	40.585089	877.4	46	14	284	NaN	NaN	NaN	1
Bedding	Caggiano	15.451623	40.584245	913.5	17	24	294	NaN	NaN	NaN	NaN
Normal_fault	Caggiano	15.484665	40.569197	729.3	70	212	122	Slickenline	177	66	1
Normal_fault	Sicignano degli Alburni	15.356379	40.568757	312.7	45	318	228	Slickenline	336	43	1
Normal_fault	Caggiano	15.484116	40.568756	709.3	67	223	133	NaN	NaN	NaN	1
Normal_fault	Caggiano	15.483272	40.567783	678.1	58	172	82	NaN	NaN	NaN	4
Normal_fault	Caggiano	15.483323	40.567767	679.6	57	178	88	NaN	NaN	NaN	4
Normal_fault	Caggiano	15.526095	40.563696	590.5	52	52	322	Slickenline	3	40	1
Normal_fault	Caggiano	15.506675	40.560729	822.2	62	275	185	NaN	NaN	NaN	1
Normal_fault	Auletta	15.402422	40.551475	343.0	57	43	313	Slickenline	58	57	1
Normal_fault	Caggiano	15.521163	40.545527	1011.6	69	242	152	Slickenline	179	50	1
Normal_fault	Sant'Angelo Le Fratte	15.562311	40.539830	607.3	66	16	286	NaN	NaN	NaN	1
Normal_fault	Caggiano	15.530840	40.539303	1099.2	77	214	124	Slickenline	171	72	1
Normal_fault	Caggiano	15.536259	40.534455	1159.9	58	210	120	Slickenline	253	49	1
Normal_fault	Caggiano	15.536294	40.534441	1158.7	56	216	126	Slickenline	249	51	1
Normal_fault	Polla	15.495735	40.533956	704.9	73	206	116	NaN	NaN	NaN	1
Normal_fault	Polla	15.495713	40.533942	705.3	67	208	118	NaN	NaN	NaN	2
Morphotectonic_fault	Polla	15.497685	40.533812	711.8	74	211	121	NaN	NaN	NaN	4
Normal_fault	Polla	15.487526	40.533526	577.2	68	229	139	Slickenline	261	65	1
Normal_fault	Polla	15.498425	40.533358	711.2	64	224	134	NaN	NaN	NaN	3
Normal_fault	Polla	15.498468	40.533344	708.4	58	224	134	NaN	NaN	NaN	3
Normal_fault	Sant'Angelo Le Fratte	15.543688	40.529229	1126.1	54	237	147	NaN	NaN	NaN	1
Normal_fault	Polla	15.495464	40.528828	558.4	54	199	109	NaN	NaN	NaN	4
Normal_fault	Polla	15.506663	40.527445	647.5	49	179	89	Slickenline	174	48	1
Normal_fault	Polla	15.506456	40.527419	636.8	53	184	94	Slickenline	166	52	1
Normal_fault	Polla	15.507521	40.527397	632.6	50	168	78	Slickenline	179	49	1
Normal_fault	Polla	15.507101	40.527395	609.7	51	169	79	NaN	NaN	NaN	1
Normal_fault	Polla	15.507168	40.527380	636.7	45	192	102	Slickenline	181	44	1
Normal_fault	Polla	15.507458	40.527368	636.1	52	163	73	Slickenline	158	52	1
Normal_fault	Polla	15.507349	40.527366	627.1	51	179	89	Slickenline	183	51	1
Normal_fault	Polla	15.506807	40.527354	645.4	53	183	93	Slickenline	171	52	1
Normal_fault	Sant'Angelo Le Fratte	15.549909	40.526900	1071.2	59	239	149	NaN	NaN	NaN	4
Normal_fault	Polla	15.514856	40.524868	620.2	67	180	90	NaN	NaN	NaN	1
Normal_fault	Polla	15.514856	40.524868	620.2	66	176	86	Slickenline	162	66	1
Normal_fault	Polla	15.516424	40.524602	649.5	76	226	136	Slickenline	281	71	1
Normal_fault	Polla	15.516490	40.524527	670.3	57	209	119	NaN	NaN	NaN	3
Normal_fault	Polla	15.516522	40.524526	664.9	60	206	116	Slickenline	259	46	1
Normal_fault	Sant'Angelo Le Fratte	15.551191	40.522993	1051.3	47	231	141	Slickenline	213	46	1
Normal_fault	Sant'Angelo Le Fratte	15.552753	40.521239	1048.2	60	259	169	NaN	NaN	NaN	1
Normal_fault	Brienza	15.603984	40.519326	506.4	62	54	324	NaN	NaN	NaN	1
Normal_fault	Sant'Angelo Le Fratte	15.553971	40.518752	1000.5	60	259	169	NaN	NaN	NaN	1
Normal_fault	Sant'Angelo Le Fratte	15.554302	40.518336	1010.0	14	156	66	NaN	NaN	NaN	1
Normal_fault	Sant'Angelo Le Fratte	15.556306	40.518066	1013.8	68	287	197	Slickenline	227	51	1
Normal_fault	Sant'Angelo Le Fratte	15.555573	40.517845	1012.8	56	221	131	NaN	NaN	NaN	1
Normal_fault	Polla	15.524879	40.516813	632.3	59	214	124	NaN	NaN	NaN	1
Normal_fault	Polla	15.531542	40.516381	813.3	66	233	143	Slickenline	181	54	1
Normal_fault	Polla	15.531576	40.516362	803.9	54	256	166	NaN	NaN	NaN	3
Normal_fault	Polla	15.531623	40.516306	809.0	64	230	140	Slickenline	185	55	1
Normal_fault	Polla	15.531645	40.516302	809.6	63	230	140	Slickenline	202	60	1
Normal_fault	Polla	15.532330	40.515734	816.3	45	217	127	Slickenline	219	45	1
Normal_fault	Polla	15.532356	40.515724	804.6	46	219	129	NaN	NaN	NaN	1
Normal_fault	Brienza	15.561794	40.512957	1029.6	57	198	108	NaN	NaN	NaN	1
Normal_fault	Brienza	15.561843	40.512955	1028.5	57	222	132	Slickenline	227	57	1
Normal_fault	Brienza	15.561748	40.512950	1041.3	56	209	119	Slickenline	227	54	1
Normal_fault	Brienza	15.561849	40.512945	1027.8	60	189	99	Slickenline	212	58	1
Normal_fault	Brienza	15.561804	40.512944	1030.1	55	206	116	NaN	NaN	NaN	1
Normal_fault	Brienza	15.561839	40.512911	1030.5	57	214	124	Slickenline	248	52	1
Normal_fault	Brienza	15.561837	40.512899	1029.3	59	209	119	Slickenline	237	56	1
Normal_fault	Brienza	15.561825	40.512898	1029.3	60	209	119	Slickenline	234	57	1
Normal_fault	Polla	15.535639	40.511771	845.9	58	215	125	Slickenline	244	54	1
Normal_fault	Polla	15.535593	40.511742	846.1	57	212	122	Slickenline	237	55	1
Normal_fault	Brienza	15.572124	40.510421	979.1	61	231	141	NaN	NaN	NaN	1
Normal_fault	Brienza	15.572674	40.509421	945.9	38	203	113	NaN	NaN	NaN	1
Normal_fault	Brienza	15.572647	40.509405	947.7	39	229	139	NaN	NaN	NaN	1
Bedding	Brienza	15.573506	40.509389	961.3	26	76	346	NaN	NaN	NaN	NaN
Normal_fault	Brienza	15.572746	40.509367	942.2	48	244	154	NaN	NaN	NaN	1
Normal_fault	Brienza	15.572736	40.509346	941.4	51	247	157	NaN	NaN	NaN	1
Normal_fault	Brienza	15.572735	40.509326	941.4	61	278	188	NaN	NaN	NaN	1
Normal_fault	Brienza	15.572731	40.509317	941.8	55	246	156	NaN	NaN	NaN	1
Normal_fault	Brienza	15.572825	40.509243	943.9	50	248	158	Slickenline	238	50	1
Normal_fault	Brienza	15.574067	40.506975	924.5	65	213	123	Slickenline	257	58	1
Normal_fault	Brienza	15.574054	40.506974	922.4	69	201	111	Slickenline	248	61	1
Normal_fault	Brienza	15.574044	40.506955	920.9	69	198	108	Slickenline	246	59	1
Normal_fault	Polla	15.545349	40.506456	909.5	62	206	116	Slickenline	258	49	1
Normal_fault	Polla	15.545708	40.506418	927.6	63	191	101	Slickenline	201	62	1
Normal_fault	Polla	15.545725	40.506416	933.7	58	209	119	Slickenline	210	58	1
Normal_fault	Brienza	15.574375	40.505304	899.8	52	280	190	NaN	NaN	NaN	1
Normal_fault	Brienza	15.574488	40.505060	890.9	39	216	126	Slickenline	219	39	1
Normal_fault	Brienza	15.574489	40.505053	890.1	59	270	180	Slickenline	224	50	1
Normal_fault	Brienza	15.574431	40.504276	873.7	45	271	181	NaN	NaN	NaN	1
Normal_fault	Brienza	15.574440	40.504274	888.3	55	270	180	Slickenline	227	48	1
Normal_fault	Brienza	15.574397	40.504249	882.8	49	242	152	Slickenline	220	42	1
Normal_fault	Brienza	15.574399	40.504245	880.8	61	273	183	NaN	NaN	NaN	1
Normal_fault	Brienza	15.574401	40.504235	881.4	52	268	178	NaN	NaN	NaN	1
Normal_fault	Brienza	15.574517	40.504133	860.4	63	262	172	Slickenline	240	61	1
Normal_fault	Brienza	15.574420	40.504106	876.3	69	255	165	NaN	NaN	NaN	1
Normal_fault	Brienza	15.574428	40.504083	874.7	66	257	167	Slickenline	230	62	1
Normal_fault	Brienza	15.574386	40.504019	884.3	64	260	170	Slickenline	233	63	1
Normal_fault	Brienza	15.574436	40.504015	869.8	63	260	170	Slickenline	260	63	1
Normal_fault	Brienza	15.574407	40.504015	880.3	65	266	176	NaN	NaN	NaN	1
Normal_fault	Brienza	15.574407	40.503970	863.2	67	273	183	Slickenline	235	62	1
Normal_fault	Brienza	15.574458	40.503940	871.2	71	277	187	NaN	NaN	NaN	1
Normal_fault	Brienza	15.574417	40.503927	865.9	64	269	179	NaN	NaN	NaN	1
Normal_fault	Brienza	15.574444	40.503915	869.0	54	230	140	Slickenline	243	54	1
Normal_fault	Brienza	15.574496	40.503907	874.2	59	253	163	Slickenline	215	51	1
Normal_fault	Brienza	15.574474	40.503907	869.2	50	234	144	Slickenline	251	48	1
Normal_fault	Brienza	15.574512	40.503899	875.4	50	234	144	Slickenline	242	63	1
Normal_fault	Brienza	15.574524	40.503894	876.8	49	238	148	NaN	NaN	NaN	1
Normal_fault	Brienza	15.574374	40.503790	864.3	64	274	184	NaN	NaN	NaN	3
Normal_fault	Brienza	15.574391	40.503748	875.8	69	276	186	NaN	NaN	NaN	1
Normal_fault	Brienza	15.583580	40.494648	934.5	60	229	139	NaN	NaN	NaN	1
Normal_fault	Brienza	15.584306	40.494557	955.2	78	207	117	Slickenline	252	70	1
Normal_fault	Brienza	15.584254	40.494416	956.1	74	212	122	Slickenline	269	62	1
Normal_fault	Brienza	15.584246	40.494409	955.9	74	209	119	NaN	NaN	NaN	1
Normal_fault	Brienza	15.584285	40.494406	953.3	77	203	113	NaN	NaN	NaN	1
Normal_fault	Brienza	15.584244	40.494389	951.9	71	201	111	NaN	NaN	NaN	1
Normal_fault	Brienza	15.584435	40.494342	960.5	67	200	110	Slickenline	209	60	1
Normal_fault	Brienza	15.584465	40.494341	959.2	62	197	107	Slickenline	207	61	1
Normal_fault	Brienza	15.584427	40.494334	953.9	60	198	108	NaN	NaN	NaN	1
Normal_fault	Brienza	15.584410	40.494333	959.6	67	196	106	NaN	NaN	NaN	1
Normal_fault	Brienza	15.584509	40.494311	958.8	73	200	110	NaN	NaN	NaN	1
Normal_fault	Brienza	15.584562	40.494309	960.5	73	191	101	NaN	NaN	NaN	1
Normal_fault	Brienza	15.584579	40.494307	961.2	74	192	102	NaN	NaN	NaN	1
Normal_fault	Brienza	15.584507	40.494296	954.0	73	194	104	Slickenline	247	63	1
Normal_fault	Brienza	15.584961	40.494267	964.9	75	229	139	NaN	NaN	NaN	1
Normal_fault	Brienza	15.584933	40.494248	963.4	77	234	144	NaN	NaN	NaN	1
Normal_fault	Brienza	15.596583	40.483477	1085.7	66	235	145	NaN	NaN	NaN	4
Normal_fault	Brienza	15.596583	40.483428	1084.7	72	239	149	NaN	NaN	NaN	1
Normal_fault	Brienza	15.570284	40.478226	865.0	66	231	141	NaN	NaN	NaN	1
Normal_fault	Brienza	15.570311	40.478212	860.8	71	226	136	NaN	NaN	NaN	1
Normal_fault	Brienza	15.570318	40.478204	859.1	70	231	141	NaN	NaN	NaN	1
Normal_fault	Brienza	15.570334	40.478201	858.3	61	231	141	NaN	NaN	NaN	1
Normal_fault	Brienza	15.570339	40.478197	858.0	70	229	139	NaN	NaN	NaN	1
Normal_fault	Brienza	15.570338	40.478160	861.0	58	241	151	NaN	NaN	NaN	1
Normal_fault	Brienza	15.570334	40.478124	858.6	57	230	140	NaN	NaN	NaN	1
Normal_fault	Brienza	15.570341	40.478115	857.7	62	248	158	NaN	NaN	NaN	1
Normal_fault	Brienza	15.586648	40.470399	1035.9	46	189	99	NaN	NaN	NaN	1
Normal_fault	Brienza	15.586660	40.470398	1039.9	47	190	100	NaN	NaN	NaN	1
Normal_fault	Brienza	15.586588	40.470381	1030.5	51	191	101	NaN	NaN	NaN	1
Normal_fault	Brienza	15.586676	40.470376	1036.1	45	185	95	NaN	NaN	NaN	1
Normal_fault	Brienza	15.586576	40.470369	1030.1	49	187	97	NaN	NaN	NaN	1
Normal_fault	Brienza	15.586512	40.470368	1029.0	43	185	95	NaN	NaN	NaN	1
Normal_fault	Brienza	15.586540	40.470360	1025.3	47	195	105	NaN	NaN	NaN	1
Normal_fault	Brienza	15.586507	40.470359	1023.7	48	196	106	NaN	NaN	NaN	1
Normal_fault	Brienza	15.586474	40.470359	1023.9	51	199	109	NaN	NaN	NaN	1
Normal_fault	Brienza	15.586460	40.470349	1025.1	46	186	96	NaN	NaN	NaN	1
Normal_fault	Brienza	15.586435	40.470343	1023.3	50	196	106	NaN	NaN	NaN	1
Normal_fault	Brienza	15.586791	40.470206	1028.8	70	197	107	NaN	NaN	NaN	1
Normal_fault	Brienza	15.586807	40.470195	1025.9	73	191	101	Slickenline	231	69	1
Normal_fault	Brienza	15.586797	40.470194	1029.8	74	185	95	Slickenline	224	68	1
Normal_fault	Brienza	15.586946	40.470168	1030.5	73	219	129	NaN	NaN	NaN	1
Normal_fault	Brienza	15.586793	40.470155	1023.0	74	189	99	Slickenline	230	69	1
Normal_fault	Brienza	15.587024	40.470103	1028.9	74	222	132	NaN	NaN	NaN	1
Normal_fault	Brienza	15.587084	40.470066	1026.9	73	215	125	Slickenline	225	73	1
Normal_fault	Brienza	15.587071	40.470027	1026.6	72	216	126	Slickenline	255	68	1
Normal_fault	Brienza	15.587357	40.469892	1021.8	73	231	141	NaN	NaN	NaN	1
Normal_fault	Brienza	15.587399	40.469866	1022.2	72	214	124	Slickenline	248	69	1
Normal_fault	Brienza	15.587429	40.469799	1018.6	71	275	185	Slickenline	260	71	1
Normal_fault	Brienza	15.587430	40.469791	1020.4	71	235	145	Slickenline	230	71	1
Normal_fault	Brienza	15.587407	40.469772	1019.8	73	236	146	NaN	NaN	NaN	1
Normal_fault	Brienza	15.587407	40.469768	1022.2	72	238	148	Slickenline	224	72	1
Normal_fault	Brienza	15.587424	40.469745	1025.5	71	250	160	NaN	NaN	NaN	1
Normal_fault	Brienza	15.587658	40.469611	1027.9	80	215	125	NaN	NaN	NaN	1
Normal_fault	Brienza	15.588163	40.469392	1027.2	73	218	128	NaN	NaN	NaN	1
Normal_fault	Brienza	15.588153	40.469383	1029.7	71	205	115	NaN	NaN	NaN	1
Normal_fault	Brienza	15.588178	40.469380	1027.2	73	222	132	NaN	NaN	NaN	1
Normal_fault	Brienza	15.588293	40.468898	1012.7	70	249	159	NaN	NaN	NaN	1
Normal_fault	Brienza	15.588371	40.468867	1005.0	73	238	148	NaN	NaN	NaN	1
Normal_fault	Brienza	15.588566	40.468772	1006.7	76	231	141	NaN	NaN	NaN	1
Normal_fault	Brienza	15.588722	40.468638	1009.5	68	209	119	NaN	NaN	NaN	1
Normal_fault	Brienza	15.588957	40.468554	1008.4	69	218	128	NaN	NaN	NaN	1
Normal_fault	Brienza	15.589254	40.468268	999.9	61	226	136	NaN	NaN	NaN	1
Normal_fault	Brienza	15.589303	40.468240	1001.6	73	246	156	NaN	NaN	NaN	1
Normal_fault	Brienza	15.589825	40.467937	998.4	65	191	101	NaN	NaN	NaN	1
Normal_fault	Brienza	15.589917	40.467931	1000.2	57	219	129	NaN	NaN	NaN	1
Normal_fault	Brienza	15.589962	40.467810	993.9	62	210	120	Slickenline	235	60	1
Normal_fault	Brienza	15.589945	40.467809	993.5	66	210	120	NaN	NaN	NaN	1
Normal_fault	Brienza	15.589998	40.467792	994.9	65	217	127	Slickenline	219	66	1
Normal_fault	Atena Lucana	15.589486	40.448641	206.8	53	218	128	NaN	NaN	NaN	1
Normal_fault	Atena Lucana	15.589472	40.448625	958.7	72	227	137	NaN	NaN	NaN	1
Normal_fault	Atena Lucana	15.589471	40.448605	960.3	74	223	133	NaN	NaN	NaN	1
Normal_fault	Atena Lucana	15.590772	40.447349	NaN	62	221	131	NaN	NaN	NaN	1
Normal_fault	Atena Lucana	15.590720	40.447322	NaN	67	235	145	Slickenline	223	67	1
Normal_fault	Atena Lucana	15.590739	40.447306	952.0	46	211	121	NaN	NaN	NaN	1
Normal_fault	Atena Lucana	15.590767	40.447299	NaN	62	229	139	NaN	NaN	NaN	1
Normal_fault	Atena Lucana	15.590787	40.447286	953.7	62	225	135	Slickenline	219	62	1
Normal_fault	Atena Lucana	15.590740	40.447275	953.5	62	221	131	Slickenline	224	62	1
Normal_fault	Atena Lucana	15.591117	40.447058	NaN	72	207	117	NaN	NaN	NaN	1
Normal_fault	Atena Lucana	15.591116	40.447015	NaN	66	232	142	NaN	NaN	NaN	1
Normal_fault	Atena Lucana	15.591140	40.446970	NaN	71	232	142	NaN	NaN	NaN	1
Normal_fault	Brienza	15.604965	40.446593	1060.8	75	209	119	NaN	NaN	NaN	1
Normal_fault	Brienza	15.613830	40.438036	1103.9	53	208	118	NaN	NaN	NaN	4
Scarp	Brienza	15.644744	40.423493	1201.8	89	153	63		NaN	NaN	4
Bedding	Brienza	15.647694	40.422257	1087.9	33	246	156	NaN	NaN	NaN	NaN
Normal_fault	Brienza	15.647584	40.422252	1096.0	62	228	138	NaN	NaN	NaN	3
Normal_fault	Brienza	15.647778	40.422163	1092.8	66	251	161	NaN	NaN	NaN	3
Normal_fault	Brienza	15.647793	40.422110	1086.6	71	189	99	NaN	NaN	NaN	1
Normal_fault	Brienza	15.647825	40.422072	1086.7	51	232	142	NaN	NaN	NaN	1
Normal_fault	Brienza	15.647216	40.421538	1123.9	56	240	150	NaN	NaN	NaN	2
Scarp	Brienza	15.647267	40.421516	1112.5	69	235	145	NaN	NaN	NaN	4
Normal_fault	Brienza	15.647813	40.421053	1101.0	43	220	130	NaN	NaN	NaN	1
Normal_fault	Brienza	15.647847	40.421025	1102.2	46	219	129	NaN	NaN	NaN	1
Bedding	Brienza	15.650476	40.419502	1010.6	58	274	184	NaN	NaN	NaN	NaN
Normal_fault	Marsico Nuovo	15.663463	40.408972	1087.7	64	250	160	NaN	NaN	NaN	4
Normal_fault	Marsico Nuovo	15.670669	40.406058	1301.4	51	170	80	NaN	NaN	NaN	1
Normal_fault	Marsico Nuovo	15.671694	40.405997	1295.6	51	171	81	NaN	NaN	NaN	1
Normal_fault	Marsico Nuovo	15.671790	40.405993	1297.8	49	184	94	Slickenline	214	45	1
Normal_fault	Marsico Nuovo	15.671352	40.405988	1294.6	51	189	99	Slickenline	225	45	1
Normal_fault	Marsico Nuovo	15.670948	40.405970	1297.4	58	188	98	NaN	NaN	NaN	1
Normal_fault	Marsico Nuovo	15.671934	40.405964	1294.6	56	168	78	NaN	NaN	NaN	1
Normal_fault	Marsico Nuovo	15.671376	40.405917	1294.6	55	168	78	NaN	NaN	NaN	1
Normal_fault	Marsico Nuovo	15.670377	40.405865	1300.7	64	157	67	NaN	NaN	NaN	1
Bedding	Marsico Nuovo	15.670262	40.405807	1295.6	36	218	128	NaN	NaN	NaN	NaN
Normal_fault	Marsico Nuovo	15.670145	40.405799	1300.5	63	141	51	NaN	NaN	NaN	1
Normal_fault	Marsico Nuovo	15.670070	40.405679	1287.7	62	161	71	Slickenline	175	60	1
Normal_fault	Marsico Nuovo	15.675611	40.405354	1267.0	62	203	113	NaN	NaN	NaN	1
Normal_fault	Marsico Nuovo	15.675530	40.403399	1219.3	55	234	144	Slickenline	257	53	1
Normal_fault	Marsicovetere	15.828776	40.402653	1419.8	57	197	107	Slickenline	214	56	1
Normal_fault	Marsico Nuovo	15.676487	40.402445	1196.7	63	201	111	NaN	NaN	NaN	4
Normal_fault	Marsicovetere	15.796699	40.401703	1041.1	66	231	141	Slickenline	243	65	1
Normal_fault	Marsico Nuovo	15.686469	40.400622	1146.2	60	215	125	NaN	NaN	NaN	4
Normal_fault	Marsicovetere	15.832819	40.399973	1374.7	76	206	116	Slickenline	224	76	1
Normal_fault	Marsico Nuovo	15.689132	40.399799	1201.7	68	228	138	NaN	NaN	NaN	1
Normal_fault	Marsico Nuovo	15.689219	40.399776	1204.8	57	218	128	NaN	NaN	NaN	1
Normal_fault	Marsico Nuovo	15.689428	40.399709	1211.2	66	226	136	NaN	NaN	NaN	1
Normal_fault	Marsico Nuovo	15.690683	40.398831	1230.9	72	216	126	Slickenline	225	72	1
Normal_fault	Marsico Nuovo	15.692039	40.397711	1230.1	59	210	120	NaN	NaN	NaN	1
Normal_fault	Marsico Nuovo	15.692536	40.397570	1241.5	67	191	101	Slickenline	233	61	1
Normal_fault	Marsico Nuovo	15.692181	40.397563	1234.0	65	206	116	NaN	NaN	NaN	1
Normal_fault	Marsico Nuovo	15.692639	40.397451	1241.1	60	200	110	NaN	NaN	NaN	1
Normal_fault	Marsico Nuovo	15.693392	40.397407	1270.8	59	230	140	NaN	NaN	NaN	1
Normal_fault	Marsico Nuovo	15.694840	40.396568	1287.1	63	225	135	NaN	NaN	NaN	1
Normal_fault	Marsico Nuovo	15.696082	40.395776	1285.4	52	228	138	NaN	NaN	NaN	1
Normal_fault	Marsico Nuovo	15.696226	40.395348	1272.6	70	226	136	NaN	NaN	NaN	1
Normal_fault	Marsico Nuovo	15.696380	40.395197	1273.3	69	224	134	Slickenline	204	67	1
Normal_fault	Paterno	15.696884	40.394721	1267.3	59	218	128	Slickenline	242	57	1
Normal_fault	Paterno	15.697098	40.394651	1267.2	63	216	126	NaN	NaN	NaN	3
Normal_fault	Paterno	15.697384	40.394463	1254.1	67	199	109	NaN	NaN	NaN	3
Normal_fault	Paterno	15.697775	40.394437	1267.4	63	179	89	NaN	NaN	NaN	3
Normal_fault	Marsicovetere	15.812715	40.391406	1061.1	69	229	139	NaN	NaN	NaN	1
Normal_fault	Marsicovetere	15.813051	40.391264	1060.8	64	165	75	NaN	NaN	NaN	1
Normal_fault	Marsicovetere	15.813151	40.391175	1053.2	64	236	146	NaN	NaN	NaN	1
Morphotectonic_fault	Paterno	15.714958	40.390128	1106.4	62	203	113	NaN	NaN	NaN	4
Bedding	Paterno	15.727269	40.390072	699.4	45	78	348	NaN	NaN	NaN	NaN
Morphotectonic_fault	Paterno	15.716252	40.389897	1078.2	64	206	116	NaN	NaN	NaN	4
Morphotectonic_fault	Paterno	15.716278	40.389888	1085.9	60	193	103	NaN	NaN	NaN	4
Bedding	Paterno	15.728473	40.388924	675.1	36	79	349	NaN	NaN	NaN	NaN
Bedding	Paterno	15.727363	40.388768	684.8	42	95	5	NaN	NaN	NaN	NaN
Bedding	Paterno	15.725994	40.388737	705.3	38	102	12	NaN	NaN	NaN	NaN
Bedding	Paterno	15.725379	40.388425	699.5	31	77	347	NaN	NaN	NaN	NaN
Bedding	Paterno	15.725145	40.388059	700.9	19	65	335	NaN	NaN	NaN	NaN
Normal_fault	Paterno	15.719908	40.387921	857.9	50	347	257	NaN	NaN	NaN	3
Normal_fault	Paterno	15.719593	40.387708	840.9	84	98	8	Slickenline	182	47	1
Normal_fault	Paterno	15.719617	40.387561	855.0	70	186	96	Slickenline	170	70	1
Normal_fault	Paterno	15.719599	40.387553	844.0	68	89	359	NaN	NaN	NaN	3
Normal_fault	Paterno	15.719483	40.387525	838.5	68	77	347	Slickenline	56	67	1
Normal_fault	Marsicovetere	15.835999	40.387232	1260.7	76	253	163	Slickenline	200	68	1
Normal_fault	Marsicovetere	15.835951	40.387116	1267.5	78	238	148	Slickenline	181	69	1
Normal_fault	Marsicovetere	15.835997	40.387053	1269.0	72	224	134	Slickenline	167	59	1
Normal_fault	Marsicovetere	15.835949	40.387024	1267.5	75	244	154	Slickenline	206	72	1
Normal_fault	Marsicovetere	15.836083	40.386820	1281.5	74	246	156	Slickenline	285	70	1
Normal_fault	Marsicovetere	15.836076	40.386732	1286.3	64	225	135	Slickenline	227	64	1
Normal_fault	Marsicovetere	15.836208	40.386511	1289.1	62	235	145	Slickenline	196	56	1
Scarp	Marsico Nuovo	15.758585	40.386230	633.5	86	213	123	NaN	NaN	NaN	4
Bedding	Marsico Nuovo	15.767787	40.385558	681.5	56	231	141	NaN	NaN	NaN	NaN
Normal_fault	Marsicovetere	15.818833	40.385485	986.3	58	141	51	Slickenline	75	35	1
Normal_fault	Marsicovetere	15.818740	40.385425	984.9	66	207	117	NaN	NaN	NaN	1
Normal_fault	Marsicovetere	15.839559	40.384975	1334.5	77	199	109	NaN	NaN	NaN	1
Normal_fault	Marsico Nuovo	15.768000	40.384962	672.4	69	207	117	NaN	NaN	NaN	1
Normal_fault	Marsico Nuovo	15.767890	40.384770	673.2	68	203	113	NaN	NaN	NaN	1
Normal_fault	Paterno	15.736069	40.384764	653.7	86	102	12	Slickenline	182	67	1
Normal_fault	Paterno	15.736365	40.384739	674.8	88	104	14	Slickenline	189	68	1
Normal_fault	Marsico Nuovo	15.767708	40.384709	676.9	67	96	6	NaN	NaN	NaN	1
Normal_fault	Marsicovetere	15.831356	40.384475	1229.2	53	346	256	Slickenline	27	45	1
Normal_fault	Marsicovetere	15.842544	40.384242	1355.9	66	191	101	NaN	NaN	NaN	1
Normal_fault	Marsicovetere	15.843212	40.384230	1341.1	71	173	83	NaN	NaN	NaN	1
Normal_fault	Marsicovetere	15.822494	40.384000	963.7	77	178	88	Slickenline	156	75	1
Normal_fault	Marsicovetere	15.844514	40.383881	1363.7	67	194	104	NaN	NaN	NaN	1
Normal_fault	Marsicovetere	15.844612	40.383840	1367.0	67	194	104	NaN	NaN	NaN	1
Bedding	Paterno	15.731610	40.383618	673.5	86	271	181	NaN	NaN	NaN	NaN
Morphotectonic_fault	Paterno	15.720657	40.383367	850.8	74	214	124	NaN	NaN	NaN	4
Normal_fault	Marsicovetere	15.829973	40.381418	1201.8	61	273	183	Slickenline	285	61	1
Normal_fault	Marsicovetere	15.814226	40.380190	898.5	59	219	129	NaN	NaN	NaN	1
Normal_fault	Marsicovetere	15.814611	40.379631	903.1	64	232	142	NaN	NaN	NaN	1
Normal_fault	Marsicovetere	15.815202	40.379142	898.7	64	217	127	NaN	NaN	NaN	1
Normal_fault	Marsicovetere	15.815381	40.379132	913.3	63	216	126	Slickenline	253	58	1
Normal_fault	Marsicovetere	15.815545	40.379096	913.4	58	200	110	NaN	NaN	NaN	1
Normal_fault	Marsicovetere	15.815644	40.378957	900.4	75	243	153	Slickenline	188	67	1
Normal_fault	Marsicovetere	15.815630	40.378803	909.6	70	206	116	Slickenline	157	60	1
Normal_fault	Marsicovetere	15.825005	40.378016	1021.2	69	339	249	NaN	NaN	NaN	1
Normal_fault	Padula	15.693409	40.377574	1043.7	48	239	149	NaN	NaN	NaN	1
Normal_fault	Marsicovetere	15.821918	40.376560	935.3	49	166	76	Slickenline	158	49	1
Normal_fault	Marsicovetere	15.830230	40.374673	1023.3	81	241	151	NaN	NaN	NaN	1
Normal_fault	Marsicovetere	15.830069	40.374564	1019.1	68	244	154	Slickenline	183	51	1
Normal_fault	Marsicovetere	15.830035	40.374561	1019.2	81	223	133	NaN	NaN	NaN	1
Normal_fault	Marsicovetere	15.828733	40.369978	812.6	60	167	77	Slickenline	158	60	1
Normal_fault	Marsicovetere	15.828703	40.369966	812.5	57	166	76	Slickenline	167	57	1
Normal_fault	Marsicovetere	15.828744	40.369960	811.4	61	165	75	Slickenline	144	58	1
Normal_fault	Marsicovetere	15.810362	40.369501	695.1	78	218	128	Slickenline	181	76	1
Normal_fault	Padula	15.702708	40.365792	1067.3	78	273	183	Slickenline	222	70	1
Normal_fault	Padula	15.702570	40.365783	1070.5	69	247	157	NaN	NaN	NaN	1
Normal_fault	Padula	15.702510	40.365716	1068.6	67	218	128	NaN	NaN	NaN	1
Normal_fault	Marsicovetere	15.821588	40.365475	753.1	58	190	100	NaN	NaN	NaN	4
Normal_fault	Marsicovetere	15.823910	40.363803	719.5	36	149	59	Slickenline	151	36	1
Normal_fault	Marsicovetere	15.823908	40.363782	718.4	37	159	69	Slickenline	150	36	1
Normal_fault	Marsicovetere	15.823915	40.363781	719.2	38	112	22	Slickenline	159	28	1
Normal_fault	Marsicovetere	15.823937	40.363757	716.8	39	106	16	Slickenline	149	31	1
Normal_fault	Marsicovetere	15.823934	40.363757	718.0	38	170	80	Slickenline	147	36	1
Normal_fault	Marsicovetere	15.823937	40.363753	718.1	36	154	64	Slickenline	146	36	1
Normal_fault	Viggiano	15.871656	40.362315	905.1	65	158	68	NaN	NaN	NaN	3
Normal_fault	Marsicovetere	15.827834	40.362117	685.4	50	154	64	NaN	NaN	NaN	1
Normal_fault	Marsicovetere	15.827835	40.362085	685.5	53	164	74	NaN	NaN	NaN	1
Normal_fault	Viggiano	15.881620	40.360911	900.1	75	158	68	Slickenline	224	59	1
Normal_fault	Viggiano	15.893624	40.337376	896.2	66	259	169	NaN	NaN	NaN	4
Normal_fault	Viggiano	15.883400	40.336020	709.9	58	251	161	Slickenline	273	56	1
Normal_fault	Viggiano	15.883385	40.335992	708.2	56	235	145	Slickenline	262	54	1
Normal_fault	Viggiano	15.883427	40.335952	704.3	61	243	153	Slickenline	233	61	1
Normal_fault	Viggiano	15.883432	40.335946	701.3	67	250	160	NaN	NaN	NaN	2
Normal_fault	Viggiano	15.942714	40.320293	689.3	47	219	129	Slickenline	213	47	1
Normal_fault	Viggiano	15.942876	40.320279	680.2	50	223	133	Slickenline	206	49	1
Normal_fault	Viggiano	15.942810	40.320269	689.0	53	187	97	Slickenline	157	50	1
Normal_fault	Viggiano	15.946934	40.319148	679.2	50	209	119	NaN	NaN	NaN	3
Bedding	Viggiano	15.946926	40.319147	677.4	42	343	253	NaN	NaN	NaN	NaN
Normal_fault	Viggiano	15.946945	40.319144	678.7	65	248	158	NaN	NaN	NaN	3
Normal_fault	Viggiano	15.946862	40.319136	668.9	50	203	113	Slickenline	184	50	1
Normal_fault	Viggiano	15.946914	40.319135	676.8	81	243	153	NaN	NaN	NaN	3
Scarp	Montemurro	15.994309	40.304611	827.5	65	242	152	NaN	NaN	NaN	4
Cleavage	Montemurro	15.993586	40.304133	832.1	52	225	135	NaN	NaN	NaN	4
Scarp	Montemurro	15.993240	40.304116	806.7	63	245	155	NaN	NaN	NaN	4
Scarp	Montemurro	15.993944	40.303955	833.5	66	210	120	NaN	NaN	NaN	4
Scarp	Montemurro	15.995662	40.302986	798.0	57	200	110	NaN	NaN	NaN	4
Scarp	Montemurro	15.993972	40.302880	802.8	71	189	99	NaN	NaN	NaN	4
Normal_fault	Montemurro	16.024560	40.302699	920.5	61	162	72	NaN	NaN	NaN	2
Normal_fault	Montemurro	16.024578	40.302650	914.4	54	172	82	NaN	NaN	NaN	3
Bedding	Montemurro	16.024577	40.302636	912.5	19	338	248	NaN	NaN	NaN	NaN
Normal_fault	Montemurro	16.024558	40.302609	919.5	66	146	56	Slickenline	131	65	2
Bedding	Montemurro	16.025326	40.300147	917.0	44	9	279	NaN	NaN	NaN	NaN
Normal_fault	Montemurro	15.998064	40.299611	791.4	53	268	178	NaN	NaN	NaN	3
Normal_fault	Montemurro	15.998288	40.299482	NaN	79	276	186	NaN	NaN	NaN	4
Normal_fault	Montemurro	15.998182	40.299472	789.9	70	243	153	NaN	NaN	NaN	3
Normal_fault	Montemurro	16.003788	40.297508	721.8	75	240	150	NaN	NaN	NaN	3
Normal_fault	Montesano sulla Marcellana	15.744720	40.297352	843.8	58	39	309	Slickenline	43	58	1
Bedding	Grumento Nova	15.913797	40.290894	530.1	26	231	141	NaN	NaN	NaN	NaN
Normal_fault	Montemurro	16.017617	40.289813	764.0	59	230	140	Slickenline	202	56	3
Bedding	Grumento Nova	15.915363	40.289732	538.4	16	184	94	NaN	NaN	NaN	NaN
Normal_fault	Montemurro	16.036988	40.284300	813.7	73	212	122	NaN	NaN	NaN	2
Normal_fault	Montesano sulla Marcellana	15.746859	40.282308	865.1	69	81	351	Slickenline	80	69	1
Normal_fault	Montesano sulla Marcellana	15.746719	40.282227	865.6	63	78	348	NaN	NaN	NaN	1
Normal_fault	Grumento Nova	15.877826	40.280204	663.6	54	351	261	NaN	NaN	NaN	1
Normal_fault	Grumento Nova	15.877828	40.280196	675.2	75	13	283	NaN	NaN	NaN	1
Normal_fault	Grumento Nova	15.909816	40.277143	608.5	56	48	318	Slickenline	46	57	1
